# Supplementary material for: Biomarkers of Frailty in Patients with Advanced Chronic Liver Disease Undergoing a Multifactorial Intervention Consisting of Home Exercise, Branched-Chain Amino Acids, and Probiotics
Source: Biomolecules. 2024 Nov 6;14(11):1410. doi: 10.3390/biom14111410 (PMC11592179; doi:10.3390/biom14111410)
Supplement: Supplementary file 1 [file biomolecules-14-01410-s001.zip]

Archive with 1 entries (1 files):
- biomolecules-3240750-supplementary.pdf
